# Supplementary material for: TREM-1 Interacts with Rotavirus Proteins and Drives Inflammatory Responses: A Combined Experimental and Computational Approach
Source: Pathogens. 2025 Oct 10;14(10):1029. doi: 10.3390/pathogens14101029 (PMC12566830; doi:10.3390/pathogens14101029)
Supplement: Supplementary file 1 [file pathogens-14-01029-s001.zip]

Archive with 1 entries (1 files):
- pathogens-3911255-supplementary.pdf
